# Supplementary material for: Therapeutic Effects of Hemerocallis citrina Baroni Extract on Animal Models of Neurodegenerative Diseases Through Serotonin and HLH-30/TFEB-Dependent Mechanisms
Source: Int J Mol Sci. 2025 Apr 27;26(9):4145. doi: 10.3390/ijms26094145 (PMC12071762; doi:10.3390/ijms26094145)
Supplement: Supplementary file 1 [file ijms-26-04145-s001.zip]

Archive with 2 entries (2 files):
- ijms-3455009-supplementary.pdf
- ijms-3455009-supplementary.xlsx
