# Supplementary material for: Therapeutic Effects of Hemerocallis citrina Baroni Extract on Animal Models of Neurodegenerative Diseases Through Serotonin and HLH-30/TFEB-Dependent Mechanisms
Source: Int J Mol Sci. 2025 Apr 27;26(9):4145. doi: 10.3390/ijms26094145 (PMC12071762; doi:10.3390/ijms26094145)
Supplement: Supplementary file 1 [file ijms-26-04145-s001.zip › ijms-3455009-supplementary.xlsx]

## Sheet: Folha1
Figure	Statistical Teste	APA style	Post-Hoc	multiple comparisons	p value
Figure 1 A.	One-Way ANOVA	F(6,14) = 22.478; p < 0.001; ƞ = 0.906	Dunnet (compare to mtATXN3 DMSO)	N2	p < 0.001
				1 mg/mL	p = 0.001
				0.75 mg/mL	P = 0.005
				0.50 mg/mL	P = 0.002
				0.25 mg/mL	P = 0.038
				0.125 mg/mL	P = 0.310
Figure 1 B.	One-Way ANOVA	F(6,14) = 24.668; p < 0.001; ƞ = 0.914	Dunnet (compare to mtATXN3 DMSO)	N2	p < 0.001
				1 mg/mL	p = 0.001
				0.75 mg/mL	P = 0.002
				0.50 mg/mL	P = 0.145
				0.25 mg/mL	P = 0.468
				0.125 mg/mL	P = 0.739
Figure 1 C.	One-Way ANOVA	F(6,14) = 28.189; p < 0.001; ƞ = 0.924	Dunnet (compare to mtATXN3 DMSO)	N2	p < 0.001
				1 mg/mL	p = 1.000
				0.75 mg/mL	P = 0.998
				0.50 mg/mL	P = 0.985
				0.25 mg/mL	P = 0.458
				0.125 mg/mL	P = 0.090
Figure 1 E.	Mann-Whitney U test	U=423.500; z=-1.546; p = 0.122
	Independent samples T-test	t(64)=1.219; p = 0.227; d= 0,300
	Mann-Whitney U test	U=525.0 ; z=-0.231; p = 0.817
Figure 2 A.	One-Way ANOVA	F(6,14) = 15.016; p < 0.001; ƞ = 0.866	Dunnet (compare to mtTau DMSO)	N2	p < 0.001
				1 mg/mL	p < 0.001
				0.75 mg/mL	p < 0.001
				0.50 mg/mL	P = 0.001
				0.25 mg/mL	p = 0.002
				0.125 mg/mL	P = 0.093
Figure 2 B.	One-Way ANOVA	F(6,14) = 17.733; p < 0.001; ƞ = 0.884	Dunnet (compare to mtTau DMSO)	N2	p < 0.001
				1 mg/mL	p = 1.000
				0.75 mg/mL	p = 0.782
				0.50 mg/mL	p = 1.000
				0.25 mg/mL	p = 1.000
				0.125 mg/mL	p = 0.695
Figure 2 C.	One-Way ANOVA	F(6,14) = 20.890; p < 0.001; ƞ = 0.920	Dunnet (compare to mtTau DMSO)	N2	p < 0.001
				1 mg/mL	p = 0.999
				0.75 mg/mL	p = 0.926
				0.50 mg/mL	p = 0.544
				0.25 mg/mL	p = 1.000
				0.125 mg/mL	p = 0.993
Figure 4 A.	One-Way ANOVA	F(6,21) = 11.833; p < 0.001; ƞ = 0.772	Tukey HSD	N2 vs mtATXN3 DMSO	p < 0.001
				mtATXN3 DMSO vs mtATXN3 HCE	P = 0.038
				mtATXN3;dop-1 DMSO vs mtATXN3;dop-1 HCE	P = 0.021
				dop-1 DMSO vs dop-1 HCE	p = 1.000
Figure 4 B.	One-Way ANOVA	F(6,14) = 31.033; p < 0.001; ƞ = 0.930	Tukey HSD	N2 vs mtATXN3 DMSO	p < 0.001
				mtATXN3 DMSO vs mtATXN3 HCE	p = 0.001
				mtATXN3;dop-3 DMSO vs mtATXN3;dop-3 HCE	p < 0.001
				dop-3 DMSO vs dop-3 HCE	p = 0.911
Figure 4 C.	One-Way ANOVA	F(6,21) = 25.113; p < 0.001; ƞ = 0.878	Tukey HSD	N2 vs mtATXN3 DMSO	p < 0.001
				mtATXN3 DMSO vs mtATXN3 HCE	p = 0.015
				mtATXN3;ser-1 DMSO vs mtATXN3;ser-1 HCE	p = 1.000
				ser-1 DMSO vs ser-1 HCE	p = 0.999
Figure 4 D.	One-Way ANOVA	F(6,21) = 24.468; p < 0.001; ƞ = 0.875	Tukey HSD	N2 vs mtATXN3 DMSO	p < 0.001
				mtATXN3 DMSO vs mtATXN3 HCE	p = 0.025
				ser-5;mtATXN3 DMSO vs ser-5;mtATXN3 HCE	p = 0.774
				ser-5 DMSO vs ser-5 HCE	p = 1.000
Figure 4 E.	One-Way ANOVA	F(6,21) = 26.596; p < 0.001; ƞ = 0.884	Tukey HSD	N2 vs mtATXN3 DMSO	p < 0.001
				mtATXN3 DMSO vs mtATXN3 HCE	p = 0.006
				mtATXN3;ser-7 DMSO vs mtATXN3;ser-7 HCE	p = 0.999
				ser-7 DMSO vs ser-7 HCE	p = 1.000
Figure 4 G.	One-Way ANOVA	F(9,30) = 21.700; p < 0.001; ƞ = 0.867	Tukey HSD	N2 vs mtATXN3 DMSO	p < 0.001
				mtATXN3 DMSO vs mtATXN3 HCE	p = 0.003
				mtATXN3 DMSO vs mtATXN3 Estrone	p = 0.001
				mtATXN3;ser-4 DMSO vs mtATXN3;ser-4 HCE	p = 0.976
				mtATXN3;ser-4 DMSO vs mtATXN3;ser-4 estrone	p = 0.033
				ser-4 DMSO vs ser-4 HCE	p = 0.945
				ser-4 DMSO vs ser-4 Estrone	p = 0.999
Figure 4 H.	One-Way ANOVA	F(9,30) = 31.819; p < 0.001; ƞ = 0.905	Tukey HSD	N2 vs mtATXN3 DMSO	p < 0.001
				mtATXN3 DMSO vs mtATXN3 HCE	p = 0.001
				mtATXN3 DMSO vs mtATXN3 Estrone	p < 0.001
				mod-5;mtATXN3 DMSO vs mod-5;mtATXN3 HCE	p = 0.949
				mod-5;mtATXN3 DMSO vs mod-5;mtATXN3 estrone	p = 0.011
				mod-5 DMSO vs mod-5 HCE	p = 1.000
				mod-5 DMSO vs mod-5 Estrone	p = 0.997
Supp. Fig 5 D.	Kruskal-Wallis	H(2)=18.443; p < 0.001;	Pairwise comparison (adjusted for Bonferroni)	DMSO vs HCE	P = 1.000
				DMSO vs juglone	P = 0.003
				HCE vs juglone	P < 0.001
Supp. Fig 5 H.	Kruskal-Wallis	H(2)=24.971; p < 0.001;	Pairwise comparison (adjusted for Bonferroni)	DMSO vs HCE	P < 0.001
				DMSO vs juglone	P < 0.001
				HCE vs juglone	P = 1.000
Supp. Fig 5 L.	Kruskal-Wallis	H(2)=73.204; p < 0.001;	Pairwise comparison (adjusted for Bonferroni)	DMSO vs HCE	P = 0.328
				DMSO vs heat-shock	P < 0.001
				HCE vs heat-shock	P < 0.001
Supp. Fig 5 P.	Kruskal-Wallis	H(2)=22.496; p < 0.001;	Pairwise comparison (adjusted for Bonferroni)	DMSO vs HCE	P = 0.652
				DMSO vs heat-shock	P < 0.001
				HCE vs heat-shock	P = 0.002
Supp. Fig 5 T.	Kruskal-Wallis	H(2)=62.322; p < 0.001;	Pairwise comparison (adjusted for Bonferroni)	DMSO vs HCE	P = 0.197
				DMSO vs heat-shock	P < 0.001
				HCE vs heat-shock	P < 0.001
Figure 6 D.	Chi Square	χ(2) = 45.778; p < 0.001;	Z-test (Bonferroni correction)
Figure 6 E.	ANOVA	F(4;15)=30,218; p < 0.001;	Tukey HSD	N2 vs mtTau DMSO	P < 0.001
				mtTau DMSO vs mtTau HCE	P = 0.003
				hlh-30;mtTau DMSO vs hlh-30;mtTau HCE	P = 0.994
Figure 6 F.	ANOVA	F(4;10)=98,395; p < 0.001;	Tukey HSD	N2 vs mtATXN3 DMSO	P < 0.001
				mtATXN3 DMSO vs mtATXN3 HCE	P = 0.001
				mtATXN3;hlh-30 DMSO vs mtATXN3;hlh-30 HCE	P = 1.000
Figure 7 E.	Chi Square	χ(2) = 27.709; p < 0.001;	Z-test (Bonferroni correction)
Figure 8 A.	One-Way ANOVA	F(6; 21) = 43,071; p < 0.001; ƞ = 0.925	Dunnet (compare to DMSO)	DMSO vs N2	p < 0.001
				DMSO vs HCE	P=0.010
				DMSO vs 100	P=0.010
				DMSO vs 20	P=1.000
				DMSO vs 100	P=0.998
				DMSO vs 100	P=0.812
Figure 8 B.	One-Way ANOVA	F(6; 19) = 35,433; p < 0.001; ƞ = 0.918	Dunnet (compare to DMSO)	DMSO vs N2	p < 0.001
				DMSO vs HCE	P=0.013
				DMSO vs 100	P=0.137
				DMSO vs 20	P=0.472
				DMSO vs 100	P=0.947
				DMSO vs 100	P=0.123
Figure 8 C.	One-Way ANOVA	F(6; 21) = 24.125; p < 0.001; ƞ = 0.873	Dunnet (compare to DMSO)	DMSO vs N2	p < 0.001
				DMSO vs HCE	P=0.024
				DMSO vs 100	P=0.002
				DMSO vs 20	P=0.002
				DMSO vs 100	P=0.037
				DMSO vs 100	P=0.031
Figure 8 D.	One-Way ANOVA	F(6; 21) = 28,880; p < 0.001; ƞ = 0.892	Dunnet (compare to DMSO)	DMSO vs N2	p < 0.001
				DMSO vs HCE	P=0.018
				DMSO vs 100	P=0.061
				DMSO vs 20	P=0.016
				DMSO vs 100	P=0.435
				DMSO vs 100	P=0.085
Figure 8 E.	Chi Square	χ(2) = 53.365; p < 0.001;	Z-test (Bonferroni correction)
Supp. Fig. 1 A.	least squares model with four parameters (IC50, HillSlope)	F(10;168)=0.6011; p=0.8115
Supp. Fig. 1 B.	least squares model with four parameters (IC50, HillSlope)	F(10;120)=1.802; p=0.0671
Supp. Fig. 1 C.	least squares model with four parameters (IC50, HillSlope)	F(10;168)=1.028; p=0.4221
Supp. Fig. 2. A	One Way Anova	F(3,8)=60,531; p<0.001; ƞ = 0.971	Dunnet (compare to DMSO)	DMSO vs N2	p<0.001
				DMSO vs ON	p=0,017
				DMSO vs OFF	p=0,548
Supp. Fig. 3 B.	Unpaired t test	t(25)=-1.559; p=0.132; d=-0.611
Supp. Fig. 3 C.	Mann-Withney Test	U=114.00; p=0.130
